# Supplementary material for: Lipoic Acid-Modified Oligoethyleneimine-Mediated miR-34a Delivery to Achieve the Anti-Tumor Efficacy
Source: Molecules. 2021 Aug 10;26(16):4827. doi: 10.3390/molecules26164827 (PMC8400101; doi:10.3390/molecules26164827)
Supplement: Supplementary file 1 [file molecules-26-04827-s001.zip]

Archive with 1 entries (1 files):
- molecules-1317649-supplementary.pdf
